# Supplementary material for: Cocirculation of endemic and recently introduced West Nile Virus lineage 1 clades in Southern Spain
Source: One Health. 2026 Feb 18;22:101368. doi: 10.1016/j.onehlt.2026.101368 (PMC12936764; doi:10.1016/j.onehlt.2026.101368)
Supplement: Supplementary Table 1 — A set of 228 whole genomes of WNV lineage 1 from previous outbreaks found in the GenBank repository. [file mmc2.xlsx]

## Sheet: Hoja2
strain	date	country	doi	pubmed
AF260968	1951-XX-XX	Egypt
HM051416	1953-XX-XX	Israel
GQ851602	1960-XX-XX	Australia		21159871
KX394396	1960-XX-XX	Australia
KX394397	1960-XX-XX	Australia
KX394398	1960-XX-XX	Australia
KX394399	1960-XX-XX	Australia
KX394400	1960-XX-XX	Australia
KX394401	1960-XX-XX	Australia
KX394402	1960-XX-XX	Australia
KU978768	1963-XX-XX	Russia
KX394392	1963-XX-XX	Australia
KX394393	1963-XX-XX	Australia
KX394403	1963-XX-XX	Australia
KX394404	1963-XX-XX	Australia
KX394405	1963-XX-XX	Australia
KX394406	1963-XX-XX	Australia
KX394407	1963-XX-XX	Australia
KX394408	1963-XX-XX	Australia
KX394409	1963-XX-XX	Australia
GQ851607	1965-XX-XX	Nigeria		21159871
KX394410	1965-XX-XX	Australia
GQ851608	1967-XX-XX	Central African Republic		21159871
JX041629	1967-XX-XX	Azerbaijan
JX041630	1967-XX-XX	Azerbaijan
JX041628	1970-XX-XX	Azerbaijan
AM404308	1971-XX-XX	Portugal		17896871
KX394383	1972-XX-XX	Australia
KX394384	1974-XX-XX	Australia
KX394385	1974-XX-XX	Australia
KX394386	1974-XX-XX	Australia
KX394387	1974-XX-XX	Australia
KX394388	1974-XX-XX	Australia
KX394389	1974-XX-XX	Australia
KX394390	1974-XX-XX	Australia
KX394391	1974-XX-XX	Australia
KX394381	1975-XX-XX	Australia
AY603654	1976-XX-XX	Ethiopia		15956579
KX394394	1978-XX-XX	Australia
KX394411	1978-XX-XX	Australia
GQ851606	1979-XX-XX	Senegal		21159871
KT934796	1984-XX-XX	Australia
KY703854	1990-XX-XX	Senegal		29117195
GQ851603	1991-XX-XX	Australia		21159871
KT934797	1991-XX-XX	Australia
AF260969	1996-XX-XX	Romania		10548295
AY701412	1996-XX-XX	Morocco		15752452
AY268133	1997-XX-XX	Tunisia		14585341
AF404757	1998-XX-XX	Italy		12093177
AF481864	1998-XX-XX	Israel		11971773
AY262283	1998-XX-XX	Kenya		14585341
AY277252	1999-XX-XX	Russia
AY278441	1999-XX-XX	Russia
JX041634	1999-XX-XX	Russia
KX394395	1999-XX-XX	Australia
AY268132	2000-XX-XX	France		14585341
AY278442	2000-XX-XX	Russia
HM152773	2000-XX-XX	Israel
HM152775	2000-XX-XX	Israel
KT934798	2000-XX-XX	Australia
KT934799	2000-XX-XX	Australia
KU978769	2003-05-30	Mexico
JN051152	2003-05-XX	Mexico		21976584, 21865445
JN051153	2003-05-XX	Mexico		21976584, 21865445
AY701413	2003-XX-XX	Morocco		15752452
DQ080066	2003-XX-XX	Mexico		16494762
DQ786572	2004-10-18	France		17767404
DQ786573	2004-10-21	France		17767404
AJ965628	2004-XX-XX	Portugal		16417437, 17896871
DQ080060	2004-XX-XX	Mexico		16494762
MZ605382	2004-XX-XX	Hungary
GQ379160	2006-02-XX	Argentina
GQ379161	2006-02-XX	Argentina
MN149538	2006-05-XX	Russia
FJ766331	2007-10-XX	Spain		19833373
FJ766332	2007-10-XX	Spain		19833373
JN716371	2008-07-XX	Colombia		22802436
JN716372	2008-07-XX	Colombia		22802436
KU978766	2008-07-XX	Colombia
JX015518	2008-09-09	Mexico		23141421
JF719066	2008-09-XX	Italy		21775579
JF719065	2008-10-XX	Italy		21775579
FJ483548	2008-XX-XX	Italy
FJ483549	2008-XX-XX	Italy
JF707789	2008-XX-XX	Spain		21775579
KU573077	2008-XX-XX	Italy
JX015520	2009-08-11	Mexico		23141421
JF719068	2009-10-XX	Italy		21775579
JF719067	2009-11-XX	Italy		21775579
GU011992	2009-XX-XX	Italy		19941775, 19660244
KF234080	2009-XX-XX	Italy		24058590
KT934800	2009-XX-XX	Australia
KT934802	2009-XX-XX	Australia
KU573078	2009-XX-XX	Italy
JF719069	2010-08-XX	Spain		21775579
KC601756	2011-02-XX	India		23682140
JX123030	2011-03-07	Australia
JX123031	2011-03-15	Australia
JN858069	2011-09-XX	Italy
JQ928174	2011-09-XX	Italy		22874456, 23004685
JQ928175	2011-09-XX	Italy		22874456, 23004685
JN887352	2011-XX-XX	Australia		22516173
JX442279	2011-XX-XX	China		25062043
KJ958922	2011-XX-XX	Turkey		25625703
KT934801	2011-XX-XX	Australia
KT934803	2011-XX-XX	Australia
KX394382	2011-XX-XX	Australia
JX556213	2012-08-03	Italy		22971328
KC954092	2012-09-XX	Italy		24284876
KT934804	2012-XX-XX	Australia
OM302322	2012-XX-XX	Spain
OM302323	2012-XX-XX	Spain
OP846978	2012-XX-XX	Senegal		36560724
KF367469	2013-03-30	British Virgin Islands		24504904
KF647253	2013-08-XX	Italy		24084339
ON813210	2013-XX-XX	Senegal
KR107956	2014-XX-XX	Belgium
KT163243	2015-01-01	India		26388421
MG004540	2015-05-12	USA
MF175862	2015-06-09	USA
MG004528	2015-06-09	USA
MF175843	2015-06-23	USA
MF175836	2015-07-08	USA
MF175833	2015-07-09	USA
MF175849	2015-07-21	USA
MF175850	2015-07-21	USA
MF175867	2015-07-21	USA
MF175860	2015-07-22	USA
MF175848	2015-07-27	USA
MF175847	2015-07-28	USA
MF175851	2015-08-01	USA
KX547450	2015-08-05	USA
MF175859	2015-08-05	USA
MG004532	2015-08-05	USA
KX547206	2015-08-07	USA
MF175856	2015-08-10	USA
MF175834	2015-08-11	USA
MF175857	2015-08-11	USA
MF175870	2015-08-12	USA
KX547235	2015-08-13	USA
MF175861	2015-08-19	USA
MF175874	2015-08-19	USA
MF175876	2015-08-19	USA
KX547169	2015-09-02	USA
KX547286	2015-09-03	USA
MF175873	2015-09-08	USA
MF175865	2015-09-16	USA
MF175831	2015-09-22	USA
MF175858	2015-09-22	USA
MF175875	2015-09-22	USA
MT863559	2015-10-03	France		33143300
MG004538	2015-10-07	USA
MF175841	2015-10-13	USA
MF175854	2015-10-20	USA
MF175852	2015-10-21	USA
MF175877	2015-11-11	USA
KU588135	2015-XX-XX	United Arab Emirates		27273223
MT967990	2015-XX-XX	USA		33143358
MT967991	2015-XX-XX	USA		33143358
MT967994	2015-XX-XX	USA		33143358
MT968000	2015-XX-XX	USA		33143358
MT968013	2015-XX-XX	USA		33143358
MG004531	2016-05-11	USA
MG004534	2016-06-28	USA
MF797870	2016-07-XX	Cyprus
MG004536	2016-08-25	USA
MG004530	2016-10-20	USA
MN954648	2016-XX-XX	Australia		32054016
MT968005	2016-XX-XX	USA		33143358
MT968012	2016-XX-XX	USA		33143358
MT968017	2016-XX-XX	USA		33143358
MT968023	2016-XX-XX	USA		33143358
MT968027	2016-XX-XX	USA		33143358
MT968031	2016-XX-XX	USA		33143358
OM302316	2016-XX-XX	Spain		38836293
OM302321	2016-XX-XX	Spain		38836293
OM302324	2016-XX-XX	Spain		38836293
ON813211	2016-XX-XX	Senegal
OP846982	2016-XX-XX	Senegal		36560724
MG004541	2017-04-26	USA
MW915462	2017-09-XX	Spain		34812592
MT967993	2017-XX-XX	USA		33143358
MT967996	2017-XX-XX	USA		33143358
MT967999	2017-XX-XX	USA		33143358
MT968006	2017-XX-XX	USA		33143358
MT968008	2017-XX-XX	USA		33143358
MT968024	2017-XX-XX	USA		33143358
MT968025	2017-XX-XX	USA		33143358
MT968032	2017-XX-XX	USA		33143358
OM302319	2017-XX-XX	Spain		38836293
MH643887	2018-04-26	Brazil		30672980
MK352483	2018-XX-XX	USA
MT967995	2018-XX-XX	USA		33143358
MT968002	2018-XX-XX	USA		33143358
MT968007	2018-XX-XX	USA		33143358
MT968009	2018-XX-XX	USA		33143358
MT968010	2018-XX-XX	USA		33143358
MT968011	2018-XX-XX	USA		33143358
MT968014	2018-XX-XX	USA		33143358
MT968015	2018-XX-XX	USA		33143358
MT968016	2018-XX-XX	USA		33143358
MT968019	2018-XX-XX	USA		33143358
MT968022	2018-XX-XX	USA		33143358
MT968026	2018-XX-XX	USA		33143358
MT968028	2018-XX-XX	USA		33143358
MT968029	2018-XX-XX	USA		33143358
MT968030	2018-XX-XX	USA		33143358
OM302313	2018-XX-XX	Spain		38836293
OM302317	2018-XX-XX	Spain		38836293
MT905060	2019-06-13	Brazil		33681933
MN849176	2019-09-XX	USA
LC489409	2019-XX-XX	Zambia	10.3201/eid2604.190954	32187004
ERS5711395	2020-08-XX	Spain	10.3390/v13050836	34063166
ERS5711396	2020-08-XX	Spain	10.3390/v13050836	34063166
ERS5711397	2020-08-XX	Spain	10.3390/v13050836	34063166
ERS5711398	2020-08-XX	Spain	10.3390/v13050836	34063166
OM037673	2020-09-XX	Spain		35336976
OP643863	2020-XX-XX	Spain	10.3390/v15020266
OP713601	2020-XX-XX	Spain		38836293
OP713602	2020-XX-XX	Spain		38836293
OP713603	2020-XX-XX	Spain		38836293
ERS25346490	2021-08-17	Spain
ERS25346491	2021-09-03	Spain
ERS25346492	2021-09-21	Spain
OP643864	2021-XX-XX	Spain	10.3390/v15020266
OP609790	2022-07-04	Italy		36331269
OQ357819	2022-XX-XX	Spain	10.3390/v15122372
OQ357820	2022-XX-XX	Spain	10.3390/v15122372
OQ357821	2022-XX-XX	Spain	10.3390/v15122372
OQ357822	2022-XX-XX	Spain	10.3390/v15122372
ERS25339721	2024-07-11	Spain
ERS25339711	2024-07-14	Spain
ERS25339715	2024-07-17	Spain
ERS25339712	2024-07-22	Spain
ERS25339713	2024-07-22	Spain
ERS25339707	2024-07-31	Spain
ERS25339714	2024-08-03	Spain
ERS25339722	2024-08-03	Spain
ERS25339717	2024-08-07	Spain
ERS25339719	2024-08-07	Spain
ERS25339718	2024-08-12	Spain
ERS25339725	2024-08-17	Spain
ERS25339710	2024-08-24	Spain
ERS25339716	2024-08-27	Spain
ERS25339727	2024-08-30	Spain
ERS25339724	2024-09-01	Spain
ERS25339708	2024-09-04	Spain
ERS25339728	2024-09-04	Spain
ERS25339723	2024-09-06	Spain
ERS25339720	2024-09-10	Spain
PQ660506	2024-09-10	Portugal	10.3390/microorganisms13030585
ERS25339709	2024-09-11	Spain
ERS25339705	2024-09-12	Spain
ERS25339706	2024-09-18	Spain
ERS25339726	2024-09-20	Spain
